# Supplementary material for: Structural Aspects and Intermolecular Energy for Some Short Testosterone Esters
Source: Materials (Basel). 2022 Oct 17;15(20):7245. doi: 10.3390/ma15207245 (PMC9611952; doi:10.3390/ma15207245)
Supplement: Supplementary file 1 [file materials-15-07245-s001.zip]

Archive with 1 entries (1 files):
- materials-1935035-supplementary.pdf
